# Supplementary material for: Continuous hemofiltration improves the prognosis of bacterial sepsis complicated by liver dysfunction in children
Source: BMC Pediatr. 2018 Aug 11;18:269. doi: 10.1186/s12887-018-1243-3 (PMC6087006; doi:10.1186/s12887-018-1243-3)
Supplement: Supplementary file 1 — No. of patients, age, BMI, length of PICU stay, Body temperature, PRISM III, group (“0” for conventional group, “1” for CRRT group), prognosis (“0” for survivor, “1” for non-survivor), No. of organ dysfunction, co-morbidities (jaundice, hepatomegaly, shock, encephalopathy, renal injury, Hypoproteinemia, ARDS, Primary liver disease), site of infection, pathogen, biochemical indexes (CRP, PCT, WBC, ALT, AST, γ-GT, TBIL, DBIL, TBA, ALP, PT, APTT, Fib, INR, Lac, Ammonia, TNF-α and IL-6). The additional file includes the information about demographic and clinical characteristics of patients, group, co-morbidities, pathogen, and results of laboratory test before and after CRRT in patients with sepsis-associated liver dysfunction. (XLS 34 kb) [file 12887_2018_1243_MOESM1_ESM.xls]

## Sheet: raw data
NO.	age	BMI	Length of PICU stay	Body temperature	PRISM III	group	prognosis	NO. of MODs	jaundice	hepatomegaly	shock	encephalopathy	renal injury	Hypoproteinemia	ARDS	Primary liver disease	WBC in	CRP in	PCT in	site of infection	Pathgeons	ALT in	ALT out	AST in	AST out	γ-GT in	γ-GT out	TBIL in	TBIL out	DBIL in	DBIL out	TBA in	TBA out	ALP in	ALP out	PT in	PT out	APTT in	APTT out	Fib in	Fib out	INR in	INR out	Lac in	Lac out	Ammonia in	Ammonia out	TNF-a in	TNF-a out
1	36	15.625	36	38.2	11.6	0	0	2	1	1	1	0	0	0	1	no	4.28	40	2	lung	Pseudomonas aeruginosa	381	298	2028	1148	70	59	105.26	93	91.57	82	59.1	33.9	190	184	14.6	10.8	25.1	31.8	0.94	1.5	1.36	1.65	1.5	0.5	178	90	60.4	58.9
2	24	14.8534	15	39.5	12.6	0	0	3	1	1	0	0	1	0	1	no	20.35	153	9.18	lung	Pseudomonas aeruginosa	586	478	1092	922	54	59	103	61	81	58	80.1	93.5	181	197	15.2	11.9	45	67	0.7	1.43	1.2	1.64	6.2	1.5	97	112	45.8	98.7
3	2	11.3422	14	38	13	0	0	2	1	0	0	0	0	1	0	no	9.2	116	10	lung	Streptococcus pneumoniae	490	200	2286	958	77	103	94	41.6	72	30.12	65.2	98	189	168	17.7	11.3	46	32	0.9	1.9	1.2	1.36	1.9	0.6	101	77.7	87.5	78
4	2	13.3333	11	40	11	0	1	3	1	1	0	0	0	1	1	no	15.88	196	5.21	intestinal	Escherichia coli	613	560	1159	1068	241	115	307	247.1	222.43	134.32	103.3	186	160	104	14.7	13.2	68	66.9	1.2	2.34	1.45	1.01	1.5	1.4	210	93.6	98.4	83.1
5	10	25	11	38.6	17	0	1	2	1	0	1	1	0	1	0	no	15.25	51	1.81	intestinal	Escherichia coli	1118	998	1150	1050	132	252	116	99.38	89.4	71.78	98	48	179	158	89.8	22.5	53	34	1.89	2.3	3.2	2.07	2.7	1.2	163	162	103.5	99.91
6	12	11.7284	25	38.3	18	0	1	3	1	1	1	1	1	1	1	no	11.27	129	0.1	central norvous system	Pseudomonas aeruginosa	959.2	668	528.2	432	47	30	193	151.45	139	123.7	103.1	146	153	154	15.6	12	46	50.3	3.1	3.8	1.03	1.5	12.5	1	155	150	93.1	78.5
7	12	14.876	4	39.8	10	0	1	4	1	1	0	0	0	1	0	no	5.2	71	2.96	central norvous system	Streptococcus pneumoniae	363	209	501	343	105	386	184	119.13	142	110.56	128.5	89	190	192	13.2	12.5	77	56	2.23	1.48	1.11	1.3	0.8	0.8	243	112	178.9	118.2
8	12	22.929	15	36	14.6	0	1	3	1	0	0	0	0	1	0	no	2.1	56	9.81	lung	Streptococcus pneumoniae	482	373	271	153	114	162	252	122	203	99	99.3	121	186	265	14.5	12.6	78	78	3.2	2.35	1.21	1.5	2.5	1.5	142	138	98.43	109.1
9	60	8.06235	28	39	13	0	1	3	1	1	0	0	1	1	1	no	15.95	15	1.8	lung	Staphylococcus aureus	310	220	775	636	387	380	312.84	295.6	241.37	195.3	177.8	59	230	156	38.1	11.7	89	57	1.4	1.8	3.32	1.4	13.2	5.1	125	98.9	125.7	104.4
10	192	18.3256	5	38.2	10	0	1	3	1	0	1	0	1	1	0	no	7.37	134	12.3	intestinal	Escherichia coli	320	301	810	576	490	61	147	102.31	118	81.14	73.2	128.01	168	211	18.1	15	81.09	34.79	0.58	2.3	1.35	1.8	7.9	4.8	298	125	179.72	108.4
11	3	16.6667	10	38	10	0	1	4	1	0	1	0	0	1	0	no	23.48	118	2.19	urinary system	Escherichia coli	408	398	522	646	323	163	130	128.97	67	103.8	82.8	31	190	136	19.1	15.3	69	78	1.13	1.4	1.32	1.1	7.1	4.4	151.8	47	105.6	143.3
12	132	10.8167	4	39	11.9	1	0	1	1	1	0	0	0	0	0	no	12.63	111	5	lung	Klebsiella pneumoniae	370	283	1150	1037	218	254.33	220.5	137.22	196	76	111.43	98.7	140	127	25.4	10.6	90	28	1.7	2.5	1.56	1	15	3	129.1	77	89.9	78.5
13	8	13.1687	12	38.6	12.5	1	0	2	1	1	0	0	1	0	1	no	3.7	65	4.48	lung	Pseudomonas aeruginosa	484	362	1323	1186	132	156.09	47	39	36	12	98.9	78.2	168	80	26.2	11.7	87.6	20.2	1.5	2.3	2.07	1.88	4	1.2	167.85	101.2	68.6	66.3
14	12	21.9008	11	39	17	1	0	3	1	1	0	1	1	1	1	no	11.5	97	1.9	intestinal	Escherichia coli	405	365	622	431	286	162	69	25	44	36.52	109.9	97	189	70	23.5	11.1	56	20.5	0.5	1.89	2.1	1.31	4.9	9.8	100	68.4	97	53
15	108	12.3457	9	39.5	14.6	1	0	2	1	1	0	1	0	1	0	no	11.3	150	8.52	urinary system	Escherichia coli	348	331	484	243	92	355	110	46	83	54	98.6	89.1	100	203	16	12.5	41.9	24.1	2.7	2.7	1.32	1.01	1.9	1.4	99	57	127.5	108.9
16	8	22.2222	6	40.2	12	1	0	1	1	1	0	0	0	1	1	no	9.1	59	4.47	lung	Streptococcus pneumoniae	360	286	3042	2376	88	117	60	17	35	34	94.2	77.31	124	100	18.2	11.6	52.1	60	1.7	1.98	1.49	1.09	1.9	1	210	63	93	60.7
17	24	12.725	7	39	10	1	0	3	1	1	1	0	0	1	1	no	11.4	70	1.5	urinary system	Escherichia coli	518	378	532	331	237	200	76	18	50	42	128.73	89.57	117	190	14.6	10.6	47.8	71.8	1.9	1.35	1.25	1.25	1.5	1.5	145	52.1	91.3	96.3
18	120	16.4366	5	38	13	1	0	2	1	1	0	0	1	1	0	no	2.99	79	3.91	central norvous system	Streptococcus pneumoniae	382	168	273	236	197	154	553	56	359	83.5	108	90.8	196	288	37.8	18.9	42.1	68	1.6	1.3	2.1	2.09	5.2	3.3	300	119	105.4	62.1
19	96	17.1018	4	39	11	1	0	3	1	0	1	1	0	1	0	no	35.35	160	3.09	lung	Pseudomonas aeruginosa	439	384	789	402	112	76	126.22	36.34	87.78	12.9	73.01	56.7	191	151	15	12.6	89	53.8	1.06	2.9	1.15	1.17	3.1	1.3	89	54.4	101.2	55.02
20	3	19.5312	9	39.5	16	1	0	4	1	1	1	1	0	1	1	no	8.88	95	10.99	lung	Streptococcus pneumoniae	657	535	343	216	122	120	135.57	23.4	102.23	35	64.23	55.4	168	99	18.3	12.1	41.5	98	2.89	3	1.49	1.58	3.1	1.5	47	44	116	89.1
21	48	33.0579	10	39	12	1	0	2	1	0	0	0	0	0	1	no	12.38	57	11.94	intestinal	Escherichia coli	784	864	670	233	152	137	100.16	35.7	88.3	10	85.8	45.1	169	94	21.5	11.7	59.1	66.5	0.89	1.6	1.29	1.08	4.3	1.8	104	54	173.6	115.7
22	60	22.9819	11	40	15	1	0	4	1	0	1	0	1	1	1	no	2.35	9	3	intestinal	Escherichia coli	575	111	199	31	173	160	83.94	13.3	198.67	54.51	113.89	78.8	208	180	23.9	13.7	100.4	63	2.13	2.2	2.08	1.94	4.3	1.7	180	33	99.3	58.2
23	23	17.1875	5	39	20	1	1	4	1	1	0	0	0	1	0	no	14.16	167	15.33	central norvous system	Staphylococcus aureus	932	771	1042	664	385	271	128.84	66.63	107.52	37	73.45	57.3	113	182	19.4	11.4	33.2	29.3	2.2	2.26	1.17	1.74	4.9	1	314	66	113.1	99.3
24	120	19.4943	9	38.8	13	1	1	5	1	0	1	1	1	1	0	no	14.6	79	2.91	lung	Streptococcus pneumoniae	323	227	720	134	136	134	304	249	260	77.31	158.99	99.8	146	79	42.7	15.2	30.9	64	1.49	2.02	3.93	1.73	5.2	1.9	225	99	98.9	55.3
25	132	16.5289	23	38.5	15	1	1	3	1	1	1	1	1	1	0	no	21.51	23	13	intestinal	Escherichia coli	667	571	1708	800	72	125	347.7	66.5	291	58	131	66.3	216	132	83.5	34.4	55.2	63	2.4	2.13	7.94	1.07	2	1.3	141	22	57.5	59.4
26	144	25	8	41	16	1	1	3	1	0	1	1	0	1	0	no	5.19	180	6.78	central norvous system	Staphylococcus aureus	1087	571	2713	1162	89	98	243.41	79.34	67.31	82.2	126.7	95.9	181	136	17	12.6	27.4	31.8	1.75	2.1	1.47	1.5	6.7	3.7	35	69	176.5	58.9
27	5	19.2277	4	39	15	1	1	4	1	0	1	1	1	1	1	no	16.58	171	5.48	central norvous system	Pseudomonas aeruginosa	789	494	515	307	150	171	363.03	93	261.82	79.82	98.9	78.45	127	85	25.4	18	156.2	60	2.3	2	2.77	1.36	3.2	1.8	164	100	103.2	99.7
[truncated: 2 more columns]
